# Supplementary material for: R-Spondin2, a Positive Canonical WNT Signaling Regulator, Controls the Expansion and Differentiation of Distal Lung Epithelial Stem/Progenitor Cells in Mice
Source: Int J Mol Sci. 2022 Mar 13;23(6):3089. doi: 10.3390/ijms23063089 (PMC8954098; doi:10.3390/ijms23063089)
Supplement: Supplementary file 1 [file ijms-23-03089-s001.zip]

Archive with 3 entries (3 files):
- SuppFigures 1-5.pdf
- SuppTable S1.pdf
- SuppTable S2.pdf
